# Supplementary material for: The wildland-anthropic interface raster data of the Italy–France maritime cooperation area (Sardinia, Corsica, Tuscany, Liguria, and Provence-Alpes-Côte d'Azur)
Source: Data Brief. 2021 Sep 12;38:107355. doi: 10.1016/j.dib.2021.107355 (PMC8449076; doi:10.1016/j.dib.2021.107355)
Supplement: Supplementary file 4 [file mmc4.txt]

# The Wildland-Anthropic Interface raster data of the Italy-France Maritime cooperation area (Sardinia, Corsica, Tuscany, Liguria, Provence-Alpes-Côte d'Azur)
# Liliana Del Giudice, Michele Salis*, Carla Scarpa, Bachisio Arca, Grazia Pellizzaro, Pierpaolo Duce
# National Research Council of Italy, Institute of BioEconomy (CNR IBE), Sassari, Italy
#
# ETRS_1989_LAEA
# Cell size: 100 m 
#
#
# Pixel value,Class name
1,Rural Areas
2,Forest Areas
3,Wildland-Anthropic Interface
4,Wildland-Anthropic Intermix
5,Dispersed in Rural Areas
6,Dispersed in Forest Areas
7,Medium and High Anthropic Presence
8,Non-Vegetated Areas
9,Dispersed in Non-Vegetated Areas
10,Water Bodies
