# Supplementary material for: The wildland-anthropic interface raster data of the Italy–France maritime cooperation area (Sardinia, Corsica, Tuscany, Liguria, and Provence-Alpes-Côte d'Azur)
Source: Data Brief. 2021 Sep 12;38:107355. doi: 10.1016/j.dib.2021.107355 (PMC8449076; doi:10.1016/j.dib.2021.107355)
Supplement: Supplementary file 5 [file mmc5.zip › mmc5.tfw]

100.0000000000
0.0000000000
0.0000000000
-100.0000000000
3845550.5967999930
2456439.7398025291
