# Supplementary material for: The wildland-anthropic interface raster data of the Italy–France maritime cooperation area (Sardinia, Corsica, Tuscany, Liguria, and Provence-Alpes-Côte d'Azur)
Source: Data Brief. 2021 Sep 12;38:107355. doi: 10.1016/j.dib.2021.107355 (PMC8449076; doi:10.1016/j.dib.2021.107355)
Supplement: Supplementary file 7 [file mmc7.xml]

<PAMDataset>
  <Metadata>
    <MDI key="DataType">Generic</MDI>
  </Metadata>
  <Metadata domain="Esri">
    <MDI key="PyramidResamplingType">NEAREST</MDI>
  </Metadata>
  <PAMRasterBand band="1">
    <Histograms>
      <HistItem>
        <HistMin>-0.5</HistMin>
        <HistMax>10.5</HistMax>
        <BucketCount>11</BucketCount>
        <IncludeOutOfRange>1</IncludeOutOfRange>
        <Approximate>0</Approximate>
        <HistCounts>0|1582702|4068923|524598|388526|841073|887724|443021|294812|31832|248805</HistCounts>
      </HistItem>
    </Histograms>
    <GDALRasterAttributeTable>
      <FieldDefn index="0">
        <Name>Rowid</Name>
        <Type>0</Type>
        <Usage>0</Usage>
      </FieldDefn>
      <FieldDefn index="1">
        <Name>VALUE</Name>
        <Type>0</Type>
        <Usage>0</Usage>
      </FieldDefn>
      <FieldDefn index="2">
        <Name>COUNT</Name>
        <Type>0</Type>
        <Usage>0</Usage>
      </FieldDefn>
      <Row index="0">
        <F>0</F>
        <F>1</F>
        <F>1582702</F>
      </Row>
      <Row index="1">
        <F>1</F>
        <F>2</F>
        <F>4068923</F>
      </Row>
      <Row index="2">
        <F>2</F>
        <F>3</F>
        <F>524598</F>
      </Row>
      <Row index="3">
        <F>3</F>
        <F>4</F>
        <F>388526</F>
      </Row>
      <Row index="4">
        <F>4</F>
        <F>5</F>
        <F>841073</F>
      </Row>
      <Row index="5">
        <F>5</F>
        <F>6</F>
        <F>887724</F>
      </Row>
      <Row index="6">
        <F>6</F>
        <F>7</F>
        <F>443021</F>
      </Row>
      <Row index="7">
        <F>7</F>
        <F>8</F>
        <F>294812</F>
      </Row>
      <Row index="8">
        <F>8</F>
        <F>9</F>
        <F>31832</F>
      </Row>
      <Row index="9">
        <F>9</F>
        <F>10</F>
        <F>248805</F>
      </Row>
    </GDALRasterAttributeTable>
    <Metadata>
      <MDI key="STATISTICS_COVARIANCES">5.280036447154841</MDI>
      <MDI key="STATISTICS_EXCLUDEDVALUES"></MDI>
      <MDI key="STATISTICS_MAXIMUM">10</MDI>
      <MDI key="STATISTICS_MEAN">3.2876163443018</MDI>
      <MDI key="STATISTICS_MINIMUM">1</MDI>
      <MDI key="STATISTICS_SKIPFACTORX">1</MDI>
      <MDI key="STATISTICS_SKIPFACTORY">1</MDI>
      <MDI key="STATISTICS_STDDEV">2.2978329893956</MDI>
    </Metadata>
  </PAMRasterBand>
</PAMDataset>
